# Supplementary material for: Tropospheric Photochemistry of 2-Butenedial: Role of the Triplet States, CO and Acrolein Formation, and the Experimentally Unidentified Carbonyl Compound—Theoretical Study
Source: Molecules. 2024 Jan 24;29(3):575. doi: 10.3390/molecules29030575 (PMC10856046; doi:10.3390/molecules29030575)
Supplement: Supplementary file 1 [file molecules-29-00575-s001.zip]

Archive with 1 entries (1 files):
- molecules-2822057-supplementary.pdf
